# Supplementary material for: Inpatient Rehabilitation Improves Physical and Mental Health in Multiple Myeloma: A Prospective Cohort Study
Source: Cancers (Basel). 2026 Feb 11;18(4):588. doi: 10.3390/cancers18040588 (PMC12939557; doi:10.3390/cancers18040588)
Supplement: Supplementary file 1 [file cancers-18-00588-s001.zip]

Archive with 1 entries (1 files):
- cancers-4120961-supplementary.pdf
